# Supplementary material for: ENDOU-1-induced cytoplasmic HnRNPA3 recognizes m6A methylation on the upstream reading frame of human CHOP transcripts to achieve maximal CHOP translation
Source: Cell Mol Life Sci. 2026 Mar 28;83(1):194. doi: 10.1007/s00018-026-06180-7 (PMC13049129; doi:10.1007/s00018-026-06180-7)
Supplement: Supplementary file 4 — Supplementary Material 4. [file 18_2026_6180_MOESM4_ESM.xls]

## Sheet: Figure 2D
a-tubulin
	Total Density	Total Background	Total Raw Density	Area (px^2)	Minimum Intensity	Maximum Intensity	Calibrated Value	Fold
pCS2+/DMSO	253010	377140	630150	15704	3	208	0	1
pCS2+/TH	282000	377140	659140	15704	2	217	0	1.11458
ENDOU-1/DMSO	288890	377140	666030	15704	4	225	0	1.14181
ENDOU-1/TH	300800	377140	677940	15704	10	213	0	1.18889
HnRNPA3/DMSO	314410	377140	691550	15704	7	215	0	1.24268
HnRNPA3/TH	305660	377140	682800	15704	4	205	0	1.20809
Sec61a1/DMSO	267590	377140	644730	15704	0	226	0	1.05763
Sec61a1/TH	247520	377140	624660	15704	1	218	0	0.978301
CHOP
	Total Density	Total Background	Total Raw Density	Area (px^2)	Minimum Intensity	Maximum Intensity	Calibrated Value	Normalization	Fold
pCS2+/DMSO	98355	931020	1029375	18755	23	155	0	98355	1
pCS2+/TH	401100	931020	1332120	18755	21	225	0	359866	3.65885
ENDOU-1/DMSO	283340	931020	1214360	18755	26	197	0	248149	2.523
ENDOU-1/TH	728980	931020	1660000	18755	26	224	0	613162	6.23418
HnRNPA3/DMSO	245130	931020	1176150	18755	24	192	0	197259	2.00559
HnRNPA3/TH	591290	931020	1522310	18755	28	219	0	489440	4.97626
Sec61a1/DMSO	93250	931020	1024270	18755	26	192	0	88169.1	0.896438
Sec61a1/TH	341550	931020	1272570	18755	26	240	0	349126	3.54965
p-eIF2α
	Total Density	Total Background	Total Raw Density	Area (px^2)	Minimum Intensity	Maximum Intensity	Calibrated Value	Normalization	Fold
pCS2+/DMSO	233310	89808	323120	18824	0	134	0	233310	1
pCS2+/TH	1076700	89808	1166500	18824	0	236	0	1.13129e+06	4.84887
ENDOU-1/DMSO	377520	89808	467330	18824	0	192	0	390508	1.67377
ENDOU-1/TH	1153650	89808	943460	18824	0	235	0	1.11297e+06	4.77036
HnRNPA3/DMSO	258810	89808	348620	18824	0	155	0	273384	1.17177
HnRNPA3/TH	1362300	89808	1452100	18824	0	237	0	1.33097e+06	5.70472
Sec61a1/DMSO	240060	89808	329870	18824	0	134	0	251776	1.07915
Sec61a1/TH	1044600	89808	1134400	18824	0	236	0	1.09934e+06	4.71193
total eIF2α
	Total Density	Total Background	Total Raw Density	Area (px^2)	Minimum Intensity	Maximum Intensity	Calibrated Value	Normalization	Fold
pCS2+/DMSO	582440	82103	664540	24208	1	183	0	582440	1
pCS2+/TH	613570	82103	695670	24208	0	183	0	644679	1.10686
ENDOU-1/DMSO	563130	82103	645240	24208	0	183	0	582504	1.00011
ENDOU-1/TH	620530	82103	702640	24208	0	183	0	598650	1.02783
HnRNPA3/DMSO	548270	82103	630370	24208	0	182	0	579145	0.994343
HnRNPA3/TH	737020	82103	819120	24208	1	184	0	720069	1.2363
Sec61a1/DMSO	568560	82103	650660	24208	0	183	0	596308	1.02381
Sec61a1/TH	896810	82103	978920	24208	0	183	0	943806	1.62043
a-tubulin
	Total Density	Total Background	Total Raw Density	Area (px^2)	Minimum Intensity	Maximum Intensity	Calibrated Value	Fold
pCS2+/DMSO	1091700	83709	1175400	23064	0	199	0	1
pCS2+/TH	1039020	83709	1122700	23064	0	199	0	0.951745
ENDOU-1/DMSO	1055390	83709	10139100	23064	0	199	0	0.96674
ENDOU-1/TH	1131600	83709	1215300	23064	0	199	0	1.03655
HnRNPA3/DMSO	1033500	83709	1117200	23064	0	199	0	0.946689
HnRNPA3/TH	1117400	83709	1201100	23064	0	199	0	1.02354
Sec61a1/DMSO	1040900	83709	1124600	23064	0	199	0	0.953467
Sec61a1/TH	1037340	83709	1121100	23064	0	199	0	0.950206

## Sheet: 2D repeat 2
GAPDH
Region	Total Density	Total Background	Total Raw Density	Area (px^2)	Minimum Intensity	Maximum Intensity	Calibrated Value	Fold
pCS2+/DMSO	1553300	285230	1838500	17400	15	255	0	1
pCS2+/TH	1831000	285230	2116300	17400	24	255	0	1.17878
ENDOU-1/DMSO	1698100	285230	1983400	17400	25	255	0	1.09322
ENDOU-1/TH	1569900	285230	1855100	17400	23	255	0	1.01069
HnRNPA3/DMSO	1717400	285230	2002600	17400	24	255	0	1.10565
HnRNPA3/TH	1649200	285230	1934400	17400	21	255	0	1.06174
Sec61a1/DMSO	1809100	285230	2094400	17400	23	255	0	1.16468
Sec61a1/TH	1837200	285230	2122400	17400	13	255	0	1.18277
CHOP
Region	Total Density	Total Background	Total Raw Density	Area (px^2)	Minimum Intensity	Maximum Intensity	Calibrated Value	Normalization	Fold
pCS2+/DMSO	59740	56545	625190	11730	29	101	0	59740	1
pCS2+/TH	401700	56545	458245	11730	23	203	0	340776	5.70432
ENDOU-1/DMSO	175710	56545	232255	11730	23	178	0	160727	2.69044
ENDOU-1/TH	462860	56545	519405	11730	25	205	0	457966	7.66598
HnRNPA3/DMSO	130640	56545	187185	11730	30	167	0	118157	1.97786
HnRNPA3/TH	413460	56545	470005	11730	30	203	0	389418	6.51854
Sec61a1/DMSO	68339	56545	124884	11730	29	107	0	58676.1	0.982191
Sec61a1/TH	400530	56545	457075	11730	19	214	0	338637	5.66851
a-tubulin
Region	Total Density	Total Background	Total Raw Density	Area (px^2)	Minimum Intensity	Maximum Intensity	Calibrated Value	Fold
pCS2+/DMSO	36611	5402.2	42013	690	5	255	0	1
pCS2+/TH	34809	5402.2	40211.2	690	7	255	0	0.95078
ENDOU-1/DMSO	39028	5402.2	44430	690	9	255	0	1.06602
ENDOU-1/TH	36364	5402.2	41766	690	3	252	0	0.993253
HnRNPA3/DMSO	41214	5402.2	46616.2	690	8	255	0	1.12573
HnRNPA3/TH	34484	5402.2	39886	690	8	255	0	0.941903
Sec61a1/DMSO	40414	5402.2	45816	690	7	255	0	1.10388
Sec61a1/TH	35068	5402.2	40470	690	3	255	0	0.957854
p-eif2a
Region	Total Density	Total Background	Total Raw Density	Area (px^2)	Minimum Intensity	Maximum Intensity	Calibrated Value	Normalization	Fold
pCS2+/DMSO	208780	338400	547180	13200	2	37	0	208780	1
pCS2+/TH	812580	338400	1151000	13200	5	196	0	854646	4.09352
ENDOU-1/DMSO	503710	338400	842110	13200	5	94	0	472515	2.26322
ENDOU-1/TH	1049300	338400	1387700	13200	5	223	0	932109	4.46455
HnRNPA3/DMSO	282190	338400	620590	13200	7	114	0	250674	1.20066
HnRNPA3/TH	735660	338400	1074100	13200	5	209	0	781036	3.74095
Sec61a1/DMSO	252480	338400	590880	13200	6	44	0	228721	1.09551
Sec61a1/TH	748570	338400	1087000	13200	4	188	0	781507	3.74321
total eif2a
Region	Total Density	Total Background	Total Raw Density	Area (px^2)	Minimum Intensity	Maximum Intensity	Calibrated Value	Normalization	Fold
pCS2+/DMSO	1691100	437150	2128200	24642	11	224	0	1691100	1
pCS2+/TH	1916900	437150	2354050	24642	18	245	0	2.01613e+06	1.1922
ENDOU-1/DMSO	1540800	437150	1977900	24642	18	205	0	1.44538e+06	0.854697
ENDOU-1/TH	1780500	437150	2217700	24642	18	209	0	1.79259e+06	1.06002
HnRNPA3/DMSO	2033800	437150	2471000	24642	18	219	0	1.80665e+06	1.06833
HnRNPA3/TH	1512800	437150	1950000	24642	17	206	0	1.60611e+06	0.949743
Sec61a1/DMSO	1710700	437150	2147800	24642	16	213	0	1.54972e+06	0.916398
Sec61a1/TH	1610600	437150	2047700	24642	8	220	0	1.68147e+06	0.994304

## Sheet: 2D repeat 3
GAPDH
Region	Total Density	Total Background	Total Raw Density	Area (px^2)	Minimum Intensity	Maximum Intensity	Calibrated Value	Fold
pCS2+/DMSO	35778	6112.5	41890.5	621	7	253	0	1
pCS2+/TH	38711	6112.5	44823.5	621	12	253	0	1.08198
ENDOU-1/DMSO	41984	6112.5	48096.5	621	14	253	0	1.17346
ENDOU-1/TH	41047	6112.5	47159.5	621	14	253	0	1.14727
HnRNPA3/DMSO	43437	6112.5	49549.5	621	14	253	0	1.21407
HnRNPA3/TH	37384	6112.5	43496.5	621	14	253	0	1.04489
Sec61a1/DMSO	34041	6112.5	40153.5	621	11	243	0	0.951451
Sec61a1/TH	34592	6112.5	40704.5	621	7	235	0	0.966851
CHOP
Region	Total Density	Total Background	Total Raw Density	Area (px^2)	Minimum Intensity	Maximum Intensity	Calibrated Value	Normalization	Fold
pCS2+/DMSO	430950	135728	566678	28651	9	48	0	430950	1
pCS2+/TH	2151531	135728	2287259	28651	10	202	0	1.98852e+06	4.61426
ENDOU-1/DMSO	1186999	135728	1322727	28651	9	139	0	1.01154e+06	2.34723
ENDOU-1/TH	2878112	135728	3013840	28651	9	221	0	2.50866e+06	5.82124
HnRNPA3/DMSO	994093	135728	1129821	28651	10	126	0	818810	1.90001
HnRNPA3/TH	2302570	135728	2438298	28651	10	196	0	2.20365e+06	5.11348
Sec61a1/DMSO	439707	135728	575435	28651	11	54	0	462144	1.07238
Sec61a1/TH	1596027	135728	1731755	28651	8	182	0	1.65075e+06	3.83048
a-tubulin
Region	Total Density	Total Background	Total Raw Density	Area (px^2)	Minimum Intensity	Maximum Intensity	Calibrated Value	Fold
pCS2+/DMSO	1403200	222010	1625210	17250	7	251	0	1
pCS2+/TH	1459822	222010	1681832	17250	15	252	0	1.04035
ENDOU-1/DMSO	1473273	222010	1695283	17250	17	251	0	1.04994
ENDOU-1/TH	1585200	222010	1807210	17250	17	251	0	1.1297
HnRNPA3/DMSO	1401134	222010	1623144	17250	13	252	0	0.998528
HnRNPA3/TH	1321279	222010	1543289	17250	11	253	0	0.941618
Sec61a1/DMSO	1374472	222010	1596482	17250	9	251	0	0.979527
Sec61a1/TH	1302277	222010	1524287	17250	3	251	0	0.928077
total eif2a
Region	Total Density	Total Background	Total Raw Density	Area (px^2)	Minimum Intensity	Maximum Intensity	Calibrated Value	Normalization	Fold
pCS2+/DMSO	1733240	258500	1921500	24250	8	204	0	1733240	1
pCS2+/TH	1922777	258500	2121300	24250	10	225	0	1.8482e+06	1.06633
ENDOU-1/DMSO	1778977	258500	1956800	24250	12	219	0	1.69436e+06	0.97757
ENDOU-1/TH	1642822	258500	1801600	24250	12	191	0	1.45421e+06	0.83901
HnRNPA3/DMSO	1923752	258500	2103400	24250	12	219	0	1.92659e+06	1.11155
HnRNPA3/TH	1874210	258500	2056700	24250	12	215	0	1.99041e+06	1.14838
Sec61a1/DMSO	1973377	258500	2156300	24250	12	214	0	2.01462e+06	1.16234
Sec61a1/TH	1762231	258500	1948300	24250	7	213	0	1.8988e+06	1.09552
p-eif2a
Region	Total Density	Total Background	Total Raw Density	Area (px^2)	Minimum Intensity	Maximum Intensity	Calibrated Value	Normalization	Fold
pCS2+/DMSO	6274781	258010	6532791	17250	12	162	0	6274781	1
pCS2+/TH	2.51731e+07	258010	2.54312e+07	17250	18	234	0	2.41968e+07	3.85619
ENDOU-1/DMSO	1.20243e+07	258010	1.22823e+07	17250	20	211	0	1.14524e+07	1.82514
ENDOU-1/TH	2.99264e+07	258010	3.01844e+07	17250	22	219	0	2.64905e+07	4.22174
HnRNPA3/DMSO	9.02003e+06	258010	9.27804e+06	17250	22	179	0	9.03333e+06	1.43963
HnRNPA3/TH	2.32129e+07	258010	2.34709e+07	17250	19	214	0	2.46521e+07	3.92877
Sec61a1/DMSO	6.62362e+06	258010	6.88163e+06	17250	21	145	0	6.76207e+06	1.07766
Sec61a1/TH	1.94699e+07	258010	1.97279e+07	17250	12	218	0	2.09788e+07	3.34335

## Sheet: Figure 2G
α-tubulin for peIF2α and total eIF2α
	Total Density	Total Background	Total Raw Density	Area (px^2)	Minimum Intensity	Maximum Intensity	Calibrated Value	Fold
Control siRNA/DMSO	610990	120310	731300	12312	0	206	0	1
Control siRNA/TH	622800	120310	743120	12312	0	206	0	1.01933
HnRNPA3 siRNA/DMSO	581390	120310	701700	12312	0	205	0	0.951554
HnRNPA3 siRNA/TH	596580	120310	716900	12312	0	210	0	0.976415
p-eIF2α
	Total Density	Total Background	Total Raw Density	Area (px^2)	Minimum Intensity	Maximum Intensity	Calibrated Value	Normalization	Fold
Control siRNA/DMSO	124040	15010	139050	15184	0	103	0	0.189629	1
Control siRNA/TH	813060	15010	828070	15184	0	207	0	1.13263	5.97285
HnRNPA3 siRNA/DMSO	290040	15010	305050	15184	0	169	0	0.395564	2.08599
HnRNPA3 siRNA/TH	1018400	15010	1033400	15184	0	208	0	1.40493	7.40884
total eIF2α
	Total Density	Total Background	Total Raw Density	Area (px^2)	Minimum Intensity	Maximum Intensity	Calibrated Value	Normalization	Fold
Control siRNA/DMSO	654120	84515	738640	12093	0	176	0	654120	1
Control siRNA/TH	731730	84515	816250	12093	0	179	0	717854	1.09744
HnRNPA3 siRNA/DMSO	697710	84515	782220	12093	0	175	0	733232	1.12094
HnRNPA3 siRNA/TH	707780	84515	792290	12093	0	174	0	724876	1.10817
HnRNPA3
	Total Density	Total Background	Total Raw Density	Area (px^2)	Minimum Intensity	Maximum Intensity	Calibrated Value	Normalization	Fold
Control siRNA/DMSO	628820	275980	904800	28650	0	246	0	628820	1
Control siRNA/TH	796650	275980	1072600	28650	0	245	0	781543	1.24287
HnRNPA3 siRNA/DMSO	202220	275980	478200	28650	0	173	0	212516	0.337959
HnRNPA3 siRNA/TH	210500	275980	486480	28650	0	185	0	215584	0.34284
CHOP
	Total Density	Total Background	Total Raw Density	Area (px^2)	Minimum Intensity	Maximum Intensity	Calibrated Value	Normalization	Fold
Control siRNA/DMSO	167360	156330	323680	10880	0	103	0	167360	1
Control siRNA/TH	618160	156330	774490	10880	2	185	0	591241	3.53275
HnRNPA3 siRNA/DMSO	109370	156330	265700	10880	0	106	0	130652	0.780662
HnRNPA3 siRNA/TH	404330	156330	560660	10880	5	159	0	357073	2.13356
GAPDH for CHOP
	Total Density	Total Background	Total Raw Density	Area (px^2)	Minimum Intensity	Maximum Intensity	Calibrated Value	Fold
Control siRNA/DMSO	212170	70104	282270	11455	0	173	0	1
Control siRNA/TH	221830	70104	291930	11455	0	180	0	1.04553
HnRNPA3 siRNA/DMSO	177610	70104	247710	11455	0	152	0	0.837112
HnRNPA3 siRNA/TH	240250	70104	310360	11455	0	190	0	1.13235

## Sheet: 2G repeat 2
α-tubulin for peIF2a and total eIF2a
Region	Total Density	Total Background	Total Raw Density	Area (px^2)	Minimum Intensity	Maximum Intensity	Calibrated Value	Fold
Control siRNA/DMSO	1786500	209140	1995600	13120	15	255	0	1
Control siRNA/TH	1757000	209140	1966100	13120	29	255	0	0.983487
HnRNPA3 siRNA/DMSO	1753900	209140	1963000	13120	28	255	0	0.981752
HnRNPA3 siRNA/TH	1688000	209140	1897100	13120	15	255	0	0.944864
p-eIF2α
Region	Total Density	Total Background	Total Raw Density	Area (px^2)	Minimum Intensity	Maximum Intensity	Calibrated Value	Normalization	Fold
Control siRNA/DMSO	528740	152700	681440	13250	13	83	0	528740	1
Control siRNA/TH	2361330	152700	2514030	13250	22	197	0	2.40098e+06	4.54094
HnRNPA3 siRNA/DMSO	1635780	152700	1788480	13250	22	195	0	1.66618e+06	3.15124
HnRNPA3 siRNA/TH	2250450	152700	2403150	13250	12	212	0	2.38177e+06	4.50462
total eIF2α
Region	Total Density	Total Background	Total Raw Density	Area (px^2)	Minimum Intensity	Maximum Intensity	Calibrated Value	Normalization	Fold
Control siRNA/DMSO	2253640	1000700	3254340	22230	36	252	0	2253640	1
Control siRNA/TH	2.24726e+06	1000700	3.24796e+06	22230	50	252	0	2.28499e+06	1.01391
HnRNPA3 siRNA/DMSO	2.23253e+06	1000700	3.23323e+06	22230	51	253	0	2.27402e+06	1.00904
HnRNPA3 siRNA/TH	2.1938e+06	1000700	3.1945e+06	22230	34	248	0	2.32181e+06	1.03025
GAPDH for CHOP and HnRNPA3
Region	Total Density	Total Background	Total Raw Density	Area (px^2)	Minimum Intensity	Maximum Intensity	Calibrated Value	Fold
Control siRNA/DMSO	2611300	734350	3345600	35560	19	255	0	1
Control siRNA/TH	2762600	734350	3496900	35560	24	255	0	1.05794
HnRNPA3 siRNA/DMSO	2286000	734350	3020300	35560	21	255	0	0.875426
HnRNPA3 siRNA/TH	2213500	734350	2947800	35560	21	255	0	0.847662
chop
Region	Total Density	Total Background	Total Raw Density	Area (px^2)	Minimum Intensity	Maximum Intensity	Calibrated Value	Normalization	Fold
Control siRNA/DMSO	522750	155000	677750	7785	22	164	0	522750	1
Control siRNA/TH	1914170	155000	2069170	7785	20	238	0	1.80934e+06	3.46119
HnRNPA3 siRNA/DMSO	256270	155000	411270	7785	19	110	0	292737	0.559995
HnRNPA3 siRNA/TH	320110	155000	475110	7785	12	189	0	377639	0.722408
HnRNPA3
Region	Total Density	Total Background	Total Raw Density	Area (px^2)	Minimum Intensity	Maximum Intensity	Calibrated Value	Normalization	Fold
Control siRNA/DMSO	1310000	499630	1809600	62720	6	224	0	1310000	1
Control siRNA/TH	2046300	499630	2545900	62720	7	186	0	1.93423e+06	1.47651
HnRNPA3 siRNA/DMSO	642970	499630	1142600	62720	7	67	0	734465	0.56066
HnRNPA3 siRNA/TH	501060	499630	1000700	62720	8	38	0	591108	0.451228

## Sheet: 2G repeat 3
α-tubulin for peIF2a and total eIF2a
Region	Total Density	Total Background	Total Raw Density	Area (px^2)	Minimum Intensity	Maximum Intensity	Calibrated Value	Fold
Control siRNA/DMSO	2354800	1654500	4009300	35568	32	251	0	1
Control siRNA/TH	2407300	1654500	4061800	35568	47	254	0	1.02229
HnRNPA3 siRNA/DMSO	2368000	1654500	4022500	35568	55	253	0	1.00561
HnRNPA3 siRNA/TH	2336100	1654500	3990600	35568	51	254	0	0.992059
p-eIF2α
Region	Total Density	Total Background	Total Raw Density	Area (px^2)	Minimum Intensity	Maximum Intensity	Calibrated Value	Normalization	Fold
Control siRNA/DMSO	557800	1353000	1910800	22400	70	159	0	557800	1
Control siRNA/TH	2468692	1353000	3821692	22400	77	205	0	2.41485e+06	4.32925
HnRNPA3 siRNA/DMSO	1712099	1353000	3065099	22400	74	170	0	1.70256e+06	3.05227
HnRNPA3 siRNA/TH	2660276	1353000	4013276	22400	70	204	0	2.68157e+06	4.80741
total eIF2α
Region	Total Density	Total Background	Total Raw Density	Area (px^2)	Minimum Intensity	Maximum Intensity	Calibrated Value	Normalization	Fold
Control siRNA/DMSO	1574200	425320	1999520	24350	16	197	0	1574200	1
Control siRNA/TH	1920000	425320	2345320	24350	25	223	0	1.87813e+06	1.19307
HnRNPA3 siRNA/DMSO	1679000	425320	2104320	24350	24	217	0	1.66964e+06	1.06063
HnRNPA3 siRNA/TH	1540000	425320	1965320	24350	17	204	0	1.55233e+06	0.986106
GAPDH for CHOP and HnRNPA3
Region	Total Density	Total Background	Total Raw Density	Area (px^2)	Minimum Intensity	Maximum Intensity	Calibrated Value	Fold
Control siRNA/DMSO	2244700	557050	2801800	28270	21	255	0	1
Control siRNA/TH	2485000	557050	3042050	28270	26	255	0	1.10705
HnRNPA3 siRNA/DMSO	2158200	513700	2671900	28270	21	255	0	0.961465
HnRNPA3 siRNA/TH	2391900	513700	2905600	28270	8	255	0	1.06558
chop
Region	Total Density	Total Background	Total Raw Density	Area (px^2)	Minimum Intensity	Maximum Intensity	Calibrated Value	Normalization	Fold
Control siRNA/DMSO	4724000	95720	4819720	8800	25	200	0	4724000	1
Control siRNA/TH	15213400	95720	15309120	8800	42	252	0	1.37423e+07	2.90903
HnRNPA3 siRNA/DMSO	2815260	95720	2910980	8800	19	133	0	2.92809e+06	0.619834
HnRNPA3 siRNA/TH	2580730	95720	2676450	8800	0	187	0	2.42191e+06	0.512682
HnRNPA3
Region	Total Density	Total Background	Total Raw Density	Area (px^2)	Minimum Intensity	Maximum Intensity	Calibrated Value	Normalization	Fold
Control siRNA/DMSO	1797900	466430	2264300	55822	10	227	0	1797900	1
Control siRNA/TH	2337300	466430	2803700	55822	10	199	0	2.11128e+06	1.1743
HnRNPA3 siRNA/DMSO	662190	466430	1128600	55822	8	73	0	688730	0.383075
HnRNPA3 siRNA/TH	589730	466430	1056200	55822	6	71	0	553437	0.307824

## Sheet: Figure 3A
α-tubulin for ENDOU-1
	Total Density	Total Background	Total Raw Density	Area (px^2)	Minimum Intensity	Maximum Intensity	Calibrated Value	Fold
0 hr	773640	230180	1003800	18618	0	201	0	1
2 hr	725530	230180	955710	18618	1	195	0	0.937813
4 hr	837130	230180	1067300	18618	0	194	0	1.08207
6 hr	842030	230180	1072200	18618	0	194	0	1.0884
8 hr	784690	230180	1014870	18618	1	182	0	1.01428
ENDOU-1
	Total Density	Total Background	Total Raw Density	Area (px^2)	Minimum Intensity	Maximum Intensity	Calibrated Value	Normalization	Fold
0 hr	473500	825310	1298810	12250	60	252	0	473500	1
2 hr	593150	825310	1418460	12250	63	253	0	632482	1.33576
4 hr	421680	825310	1246990	12250	56	251	0	389699	0.823017
6 hr	1238300	825310	2063610	12250	58	253	0	1.13772e+06	2.4028
8 hr	665600	825310	1490910	12250	67	252	0	656227	1.38591
α-tubulin for HnRNPA3
	Total Density	Total Background	Total Raw Density	Area (px^2)	Minimum Intensity	Maximum Intensity	Calibrated Value	Fold
0 hr	1570100	310640	1880800	19046	12	253	0	1
2 hr	1598900	310640	1909500	19046	21	253	0	1.01834
4 hr	1451200	310640	1761900	19046	23	253	0	0.924272
6 hr	1381500	310640	1692100	19046	20	253	0	0.87988
8 hr	1585100	310640	1895800	19046	24	253	0	1.00955
HnRNPA3
	Total Density	Total Background	Total Raw Density	Area (px^2)	Minimum Intensity	Maximum Intensity	Calibrated Value	Normalization	Fold
0 hr	1798400	44000	1842400	28000	17	254	0	1798400	1
2 hr	2972700	44000	3016700	28000	24	254	0	2.91915e+06	1.6232
4 hr	1719000	44000	1763000	28000	25	234	0	1.95367e+06	1.08634
6 hr	2433800	44000	2477800	28000	25	254	0	2.76606e+06	1.53807
8 hr	1804700	44000	1848700	28000	22	239	0	1.78762e+06	0.994007
GAPDH for CHOP
	Total Density	Total Background	Total Raw Density	Area (px^2)	Minimum Intensity	Maximum Intensity	Calibrated Value	Fold
0 hr	390020	83245	473270	14168	1	146	0	1
2 hr	355660	83245	438900	14168	1	138	0	0.911902
4 hr	358960	83245	442200	14168	1	151	0	0.920363
6 hr	374460	83245	457700	14168	2	155	0	0.960105
8 hr	453640	83245	536890	14168	2	176	0	1.16312
CHOP
	Total Density	Total Background	Total Raw Density	Area (px^2)	Minimum Intensity	Maximum Intensity	Calibrated Value	Normalization	Fold
0 hr	155370	65500	220870	14000	2	85	0	155370	1
2 hr	750100	65500	815600	14000	2	173	0	822567	5.29424
4 hr	674200	65500	739700	14000	2	167	0	732537	4.71479
6 hr	1024200	65500	1089700	14000	3	173	0	1.06676e+06	6.86592
8 hr	1122800	65500	1188300	14000	2	175	0	965335	6.21313
														8

## Sheet: 3A repeat 2
GAPDH for CHOP and ENDOU-1
	Total Density	Total Background	Total Raw Density	Area (px^2)	Minimum Intensity	Maximum Intensity	Calibrated Value	Fold
0 hr	203730	219520	423250	8319	23	122	0	1
2 hr	241640	219520	461160	8319	25	135	0	1.18608
4 hr	191970	219520	411490	8319	25	114	0	0.942277
6 hr	217650	219520	437170	8319	31	124	0	1.06833
8 hr	178740	219520	398260	8319	15	107	0	0.877338
ENDOU-1
	Total Density	Total Background	Total Raw Density	Area (px^2)	Minimum Intensity	Maximum Intensity	Calibrated Value	Normalization	Fold
0 hr	473750	347310	821060	9150	45	191	0	473750	1
2 hr	1035830	347310	1383100	9150	49	253	0	873322	1.84342
4 hr	674880	347310	1022200	9150	56	249	0	716223	1.51182
6 hr	1291600	347310	1639000	9150	56	255	0	1.20899e+06	2.55197
8 hr	463230	347310	810550	9150	32	232	0	527995	1.1145
CHOP
	Total Density	Total Background	Total Raw Density	Area (px^2)	Minimum Intensity	Maximum Intensity	Calibrated Value	Normalization	Fold
0 hr	172720	42230	214950	3500	12	77	0	172720	1
2 hr	864300	42230	906530	3500	13	198	0	728703	4.21899
4 hr	589700	42230	631930	3500	14	155	0	625825	3.62335
6 hr	713700	42230	755930	3500	13	183	0	668055	3.86785
8 hr	561600	42230	603830	3500	10	209	0	640118	3.7061
GAPDH for HnRNPA3
	Total Density	Total Background	Total Raw Density	Area (px^2)	Minimum Intensity	Maximum Intensity	Calibrated Value	Fold
0 hr	701930	249570	951500	11385	15	231	0	1
2 hr	886510	249570	1136100	11385	22	254	0	1.26296
4 hr	834860	249570	1084400	11385	24	255	0	1.18938
6 hr	864290	249570	1113900	11385	23	255	0	1.23131
8 hr	919350	249570	1168900	11385	22	255	0	1.30975
HnRNPA3
	Total Density	Total Background	Total Raw Density	Area (px^2)	Minimum Intensity	Maximum Intensity	Calibrated Value	Normalization	Fold
0 hr	1229600	320530	1550100	28756	15	180	0	1229600	1
2 hr	2392700	320530	2713200	28756	22	230	0	1.89452e+06	1.54076
4 hr	2286500	320530	2607000	28756	23	228	0	1.85697e+06	1.51023
6 hr	2712100	320530	3032600	28756	25	255	0	2.20262e+06	1.79133
8 hr	2138800	320530	2459400	28756	19	201	0	1.63299e+06	1.32806

## Sheet: 3A repat 3
GAPDH for CHOP and HnRNPA3
	Total Density	Total Background	Total Raw Density	Area (px^2)	Minimum Intensity	Maximum Intensity	Calibrated Value	Fold
0 hr	11012000	480080	11492000	180000	2	236	0	1
2 hr	9557900	480080	9537900	180000	2	201	0	0.867953
4 hr	8807000	480080	8887100	180000	3	188	0	0.799764
6 hr	8362800	480080	7842800	180000	2	187	0	0.759426
8 hr	10942900	480080	11423000	180000	1	213	0	0.993725
HnRNPA3
	Total Density	Total Background	Total Raw Density	Area (px^2)	Minimum Intensity	Maximum Intensity	Calibrated Value	Normalization	Fold
0 hr	889320	156500	1045820	29850	2	180	0	889320	1
2 hr	1706600	156500	1863100	29850	3	195	0	1.96624e+06	2.21094
4 hr	1552600	156500	1709100	29850	2	186	0	1.94132e+06	2.18293
6 hr	1775500	156500	1932000	29850	2	214	0	2.33795e+06	2.62892
8 hr	1324800	156500	1481300	29850	3	156	0	1.33317e+06	1.49908
CHOP
	Total Density	Total Background	Total Raw Density	Area (px^2)	Minimum Intensity	Maximum Intensity	Calibrated Value	Normalization	Fold
0 hr	112440	241220	353660	9120	17	109	0	112440	1
2 hr	402170	241220	643390	9120	29	170	0	463355	4.1209
4 hr	680190	241220	921410	9120	43	232	0	850489	7.56393
6 hr	717220	241220	958440	9120	40	202	0	944424	8.39936
8 hr	226050	241220	467270	9120	29	119	0	227477	2.0231
GAPDH for ENDOU-1
	Total Density	Total Background	Total Raw Density	Area (px^2)	Minimum Intensity	Maximum Intensity	Calibrated Value	Fold
0 hr	903330	107940	1011270	13260	7	246	0	1
2 hr	1012300	107940	1120240	13260	14	255	0	1.12063
4 hr	1048100	107940	1156040	13260	20	255	0	1.16026
6 hr	941100	107940	1049040	13260	19	255	0	1.04181
8 hr	950600	107940	1058540	13260	12	255	0	1.05233
ENDOU-1
	Total Density	Total Background	Total Raw Density	Area (px^2)	Minimum Intensity	Maximum Intensity	Calibrated Value	Normalization	Fold
0 hr	313990	113260	427250	9620	14	172	0	313990	1
2 hr	504630	113260	617890	9620	15	188	0	450309	1.43415
4 hr	438670	113260	551930	9620	15	182	0	421064	1.34101
6 hr	693390	113260	806650	9620	16	190	0	665562	2.11969
8 hr	566480	113260	679740	9620	12	228	0	538311	1.71442

## Sheet: Figure 3B
α-tubulin for HnRNPA3
Region	Total Density	Total Background	Total Raw Density	Area (px^2)	Minimum Intensity	Maximum Intensity	Calibrated Value	Fold
pCS2+/DMSO	1186100	234540	1420600	8165	33	255	0	1
pCS2+/TH	1201300	234540	1435800	8165	38	255	0	1.01282
ENDOU-1/DMSO	1298800	234540	1533400	8165	48	255	0	1.09502
ENDOU-1/TH	1383500	234540	1618100	8165	54	255	0	1.16643
A3 siRNA/DMSO	1231400	225430	1456900	8165	49	255	0	1.03819
A3 siRNA/TH	1155100	225430	1380600	8165	32	255	0	0.973864
HnRNPA3
Region	Total Density	Total Background	Total Raw Density	Area (px^2)	Minimum Intensity	Maximum Intensity	Calibrated Value	Normalization	Fold
pCS2+/DMSO	605710	298280	904000	43587	5	132	0	605710	1
pCS2+/TH	926800	298280	1225100	43587	7	169	0	915073	1.51074
ENDOU-1/DMSO	1877900	298280	2176200	43587	8	199	0	1.71495e+06	2.83131
ENDOU-1/TH	1444400	298280	1742700	43587	7	195	0	1.23831e+06	2.0444
A3 siRNA/DMSO	312340	298280	610620	43587	7	96	0	300850	0.49669
A3 siRNA/TH	217000	298280	515290	43587	5	91	0	222824	0.367872

[truncated: 10 more sheets: 3B repeat 2, 3B repeat 3, Figure 3C, 3C repeat 2, 3C repeat 3, FIgure 3F, 3F repeat 2, 3F repeat 3, Figure S3A, Figure S3B]
