# Supplementary material for: ENDOU-1-induced cytoplasmic HnRNPA3 recognizes m6A methylation on the upstream reading frame of human CHOP transcripts to achieve maximal CHOP translation
Source: Cell Mol Life Sci. 2026 Mar 28;83(1):194. doi: 10.1007/s00018-026-06180-7 (PMC13049129; doi:10.1007/s00018-026-06180-7)
Supplement: Supplementary file 5 — Supplementary Material 5. [file 18_2026_6180_MOESM5_ESM.xlsx]

## Sheet: Figure 2D statistical analysis
	CHOP
	repeat 1	repeat 2	repeat 3	AVERAGE	STD	P value
pCS2+/DMSO	1	1	1	1	0
pCS2+/TH	3.65885	5.70432	4.61426	4.65914	1.02347	0.0035	<0.01, **
ENDOU-1/DMSO	2.523	2.69044	2.34723	2.52022	0.171622	0.0001	<0.001, ***
ENDOU-1/TH	6.23418	7.66598	5.82124	6.5738	0.968131	0.0006	<0.001, ***
HnRNPA3/DMSO	2.00559	1.97786	1.90001	1.96115	0.0547336	<0.0001	<0.001, ***
HnRNPA3/TH	4.97626	6.51854	5.11348	5.53609	0.853586	0.0008	<0.001, ***
Sec61a1/DMSO	0.896438	0.982191	1.07238	0.983671	0.0879823	0.764	>0.05, ns
Sec61a1/TH	3.54965	5.66851	3.83048	4.34955	1.15085	0.0073	<0.01, **
	p-eif2a
	repeat 1	repeat 2	repeat 3	AVERAGE	STD	P value
pCS2+/DMSO	1	1	1	1	0
pCS2+/TH	4.84887	4.09352	3.85619	4.2662	0.518378	0.004	<0.001, ***
ENDOU-1/DMSO	1.67377	2.26322	1.82514	1.92071	0.306125	0.0065	<0.01, **
ENDOU-1/TH	4.77036	4.46455	4.22174	4.48555	0.27491	<0.0001	<0.001, ***
HnRNPA3/DMSO	1.17177	1.20066	1.43963	1.27068	0.14702	0.032	<0.05, *
HnRNPA3/TH	5.70472	3.74095	3.92877	4.45814	1.08364	0.0052	<0.01, **
Sec61a1/DMSO	1.07915	1.09551	1.07766	1.08411	0.00990726	0.0001	<0.001, ***
Sec61a1/TH	4.71193	3.74321	3.34335	3.93283	0.703718	0.002	<0.01, **
	total eif2a
	repeat 1	repeat 2	repeat 3	AVERAGE	STD	P value
pCS2+/DMSO	1	1	1	1	0
pCS2+/TH	1.10686	1.1922	1.06633	1.1218	0.0642542	0.0886	>0.05, ns
ENDOU-1/DMSO	1.00011	0.854697	0.97757	0.944126	0.0782632	0.2225	>0.05, ns
ENDOU-1/TH	1.02783	1.06002	0.83901	0.975619	0.119396	0.7136	>0.05, ns
HnRNPA3/DMSO	0.994343	1.06833	1.11155	1.05808	0.0592744	0.1628	>0.05, ns
HnRNPA3/TH	1.2363	0.949743	1.14838	1.11147	0.146798	0.2525	>0.05, ns
Sec61a1/DMSO	1.02381	0.916398	1.16234	1.03418	0.123301	0.6439	>0.05, ns
Sec61a1/TH	1.62043	0.994304	1.09552	1.23675	0.33611	0.2724	>0.05, ns

## Sheet: Figure 2G statistical analysis
	p-eif2a									total eif2a
	repeat 1	repeat 2	repeat 3	AVERAGE	STD	P value				repeat 1	repeat 2	repeat 3	AVERAGE	STD	P value
Control siRNA/DMSO	1	1	1	1	0				Control siRNA/DMSO	1	1	1	1	0
Control siRNA/TH	5.97285	4.54094	4.32925	4.94768	0.894114	0.0016	<0.01, **		Control siRNA/TH	1.09744	1.01391	1.19307	1.10147	0.0896473	0.1215	>0.05, ns
HnRNPA3 siRNA/DMSO	2.08599	3.15124	3.05227	2.76316	0.588535	0.0066	<0.01, **		HnRNPA3 siRNA/DMSO	1.12094	1.00904	1.06063	1.06354	0.0560066	0.1209	>0.05, ns
HnRNPA3 siRNA/TH	7.40884	4.50462	4.80741	5.57362	1.59654	0.0077	<0.01, **		HnRNPA3 siRNA/TH	1.10817	1.03025	0.986106	1.04151	0.0618059	0.3094	>0.05, ns
		CHOP								HnRNPA3
	repeat 1	repeat 2	repeat 3	AVERAGE	STD	P value				repeat 1	repeat 2	repeat 3	AVERAGE	STD	P value
Control siRNA/DMSO	1	1	1	1	0				Control siRNA/DMSO	1	1	1	1	0
Control siRNA/TH	3.53275	3.46119	2.90903	3.30099	0.341327	0.0003	<0.001, ***		Control siRNA/TH	1.24287	1.47651	1.1743	1.2979	0.158439	0.0312	<0.05, *
HnRNPA3 siRNA/DMSO	0.780662	0.559995	0.619834	0.653497	0.11412	0.0063	<0.01, **		HnRNPA3 siRNA/DMSO	0.337959	0.56066	0.383075	0.427232	0.117734	0.0011	<0.01, **
HnRNPA3 siRNA/TH	2.13356	0.722408	0.512682	1.12288	0.881531	0.8211	>0.05, ns		HnRNPA3 siRNA/TH	0.34284	0.451228	0.307824	0.367297	0.0747646	0.0001	<0.001, ***

## Sheet: Figure 3A statistical analysis
	CHOP
	repeat 1	repeat 2	repeat 3	AVERAGE	STD	P value
0 hr	1	1	1	1	0
2 hr	5.29424	4.21899	4.12091	4.54471	0.650961	0.0007	<0.001, ***
4 hr	4.71479	3.62335	7.56394	5.30069	2.03458	0.0216	<0.05, *
6 hr	6.86592	3.86785	8.3994	6.37773	2.30489	0.0156	<0.05, *
8 hr	6.21313	3.7061	2.0231	3.98078	2.10848	0.0705	>0.05, ns
	ENDOU-1
	repeat 1	repeat 2	repeat 3	AVERAGE	STD	P value
0 hr	1	1	1	1	0
2 hr	1.33576	1.84342	1.43415	1.53778	0.269231	0.0258	<0.05, *
4 hr	0.823017	1.51182	1.34101	1.22528	0.358687	0.3378	>0.05, ns
6 hr	2.4028	2.55197	2.11969	2.35815	0.21957	0.0004	<0.001, ***
8 hr	1.38591	1.1145	1.71442	1.40494	0.300412	0.0798	>0.05, ns
	HnRNPA3
	repeat 1	repeat 2	repeat 3	AVERAGE	STD	P value
0 hr	1	1	1	1	0
2 hr	1.6232	1.54076	2.21094	1.79163	0.365465	0.0199	<0.05, *
4 hr	1.08634	1.51023	2.18293	1.59317	0.552979	0.1367	>0.05, ns
6 hr	1.53807	1.79133	2.62892	1.98611	0.570913	0.0403	<0.05, *
8 hr	0.994007	1.32806	1.49908	1.27372	0.256887	0.1387	>0.05, ns

## Sheet: Figure 3B statistical analysis
	HnRNPA3
	repeat 1	repeat 2	repeat 3	AVERAGE	STD	P value
pCS2+/DMSO	1	1	1	1	0
pCS2+/TH	1.51074	1.46828	1.23873	1.40592	0.146339	0.0086	<0.01, **
ENDOU-1/DMSO	2.83131	2.71415	1.84784	2.46443	0.537188	0.0092	<0.01, **
ENDOU-1/TH	2.0444	1.98239	1.61555	1.88078	0.231779	0.0028	<0.01, **
A3 siRNA/DMSO	0.49669	0.4961	0.196982	0.396591	0.172866	0.0038	<0.01, **
A3 siRNA/TH	0.367872	0.405475	0.146417	0.306588	0.13998	0.001	<0.01, **

## Sheet: Figure 3C statistical analysis
	HnRNPA3(Cytoplasm)
	repeat 1	repeat 2	repeat 3	AVERAGE	STD	P value
pCS2+/DMSO	1	1	1	1	0
pCS2+/TH	1.45812	1.20602	1.62639	1.43018	0.211569	0.0244	<0.05, *
ENDOU-1/DMSO	2.22602	2.41651	4.04868	2.89707	1.00186	0.0305	<0.05, *
ENDOU-1/TH	1.93536	2.15114	2.26763	2.11804	0.168593	0.0003	<0.001, ***
	HnRNPA3(Nuclear)
	repeat 1	repeat 2	repeat 3	AVERAGE	STD	P value
pCS2+/DMSO	1	1	1	1	0
pCS2+/TH	1.2784	1.43654	1.47386	1.39627	0.10377	0.0027	<0.01, **
ENDOU-1/DMSO	0.627706	0.636621	0.55578	0.606702	0.0443247	0.0001	<0.001, ***
ENDOU-1/TH	0.650869	0.711209	0.731811	0.697963	0.0420655	0.0002	<0.001, ***
	HnRNPA3(Input)
	repeat 1	repeat 2	repeat 3	AVERAGE	STD	P value
pCS2+/DMSO	1	1	1	1	0
pCS2+/TH	1.24791	1.70553	1.34102	1.43149	0.241854	0.0366	<0.05, *
ENDOU-1/DMSO	1.60995	2.74116	2.41009	2.25373	0.581588	0.0202	<0.05, *
ENDOU-1/TH	1.50384	2.7006	1.81113	2.00519	0.621536	0.0488	<0.05, *

## Sheet: Figure 3F statistical analysis
	CHOP
	repeat 1	repeat 2	repeat 3	AVERAGE	STD	P value
pCS2+/DMSO	1	1	1	1	0
pCS2+/TH	3.35778	3.33844	5.13513	3.94378	1.03178	0.0078	<0.01, **
mcherryA3/DMSO	2.01523	2.47994	2.49194	2.32904	0.27183	0.0011	<0.01, **
mcherryA3/TH	3.89282	4.26731	8.15766	5.43926	2.36164	0.0312	<0.05, *
mcherryDxD/DMSO	0.82087	0.983984	0.951928	0.918927	0.0864197	0.1795	>0.05, ns
mcherryDxD/TH	1.13752	2.0252	1.91103	1.69125	0.482934	0.0683	>0.05, ns
mcherryNLS/DMSO	1.04548	0.985465	1.09178	1.04091	0.0533037	0.2545	>0.05, ns
mcherryNLS/TH	1.60006	2.60933	1.65778	1.95572	0.566775	0.0432	<0.05, *
