# Supplementary material for: ENDOU-1-induced cytoplasmic HnRNPA3 recognizes m6A methylation on the upstream reading frame of human CHOP transcripts to achieve maximal CHOP translation
Source: Cell Mol Life Sci. 2026 Mar 28;83(1):194. doi: 10.1007/s00018-026-06180-7 (PMC13049129; doi:10.1007/s00018-026-06180-7)
Supplement: Supplementary file 6 — Supplementary Table S1 [file 18_2026_6180_MOESM6_ESM.xlsx]

## Sheet: 工作表1
Table S1 The detailed information of 55 candidates identified by the LC-MS/MS.
Proteins	Description	scores	Numbers of peptides detected	Avg. Mass
AT2A1_HUMAN	Sarcoplasmic/endoplasmic reticulum calcium ATPase 1 OS=Homo sapiens OX=9606 GN=Atp2a1 PE=1 SV=2	93	5	62798
AT2B4_HUMAN	Plasma membrane calcium-transporting ATPase 4 OS=Homo sapiens OX=9606 GN=Atp2b4 PE=1 SV=1	61	3	33337
SPTN1_HUMAN	Spectrin alpha chain, non-erythrocytic 1 OS=Homo sapiens OX=9606 GN=Sptan1 PE=1 SV=1	22	1	18405
NVL_HUMAN	Nuclear valosin-containing protein-like OS=Homo sapiens OX=9606 GN=Nvl PE=1 SV=1	68	3	39311
ZFR_HUMAN	Zinc finger RNA-binding protein OS=Homo sapiens OX=9606 GN=Zfr PE=1 SV=3	97	4	55565
HSP74_HUMAN	Heat shock 70 kDa protein 4 OS=Homo sapiens OX=9606 GN=Hspa4 PE=1 SV=1	14	1	16808
RL18_HUMAN	60S ribosomal protein L18 OS=Homo sapiens OX=9606 GN=Rpl18 PE=1 SV=1	21	2	17530
RS3_HUMAN	40S ribosomal protein S3 OS=Homo sapiens OX=9606 GN=Rps3 PE=1 SV=3	83	4	53760
RS4X_HUMAN	40S ribosomal protein S4, X isoform OS=Homo sapiens OX=9606 GN=Rps4x PE=1 SV=3	94	3	97392
ROA3_HUMAN	Heterogeneous nuclear ribonucleoprotein A3 OS=Homo sapiens OX=9606 GN=Hnrnpa3 PE=1 SV=3	133	4	239620
DJB11_HUMAN	DnaJ homolog subfamily B member 11 OS=Homo sapiens OX=9606 GN=Dnajb11 PE=1 SV=2	78	4	56144
RBM39_HUMAN	RNA-binding protein 39 OS=Homo sapiens OX=9606 GN=Rbm39 PE=1 SV=1	16	1	15054
PRS6B_HUMAN	26S proteasome regulatory subunit 6B OS=Homo sapiens OX=9606 GN=Psmc4 PE=1 SV=1	17	1	11427
RS8_HUMAN	40S ribosomal protein S8 OS=Homo sapiens OX=9606 GN=Rps8 PE=1 SV=2	32	2	33749
RL7_HUMAN	60S ribosomal protein L7 OS=Homo sapiens OX=9606 GN=Rpl7 PE=1 SV=1	28	1	18479
RS23_HUMAN	40S ribosomal protein S23 OS=Homo sapiens OX=9606 GN=Rps23 PE=1 SV=3	77	3	47564
HNRPM_HUMAN	Heterogeneous nuclear ribonucleoprotein M OS=Homo sapiens OX=9606 GN=Hnrnpm PE=1 SV=3	53	4	31666
SRSF5_HUMAN	Serine/arginine-rich splicing factor 5 OS=Homo sapiens OX=9606 GN=Srsf5 PE=1 SV=2	106	4	108676
S61A1_HUMAN	Protein transport protein Sec61 subunit alpha isoform 1 OS=Homo sapiens OX=9606 GN=Sec61a1 PE=1 SV=2	143	5	289471
RBM27_HUMAN	RNA-binding protein 27 OS=Homo sapiens OX=9606 GN=Rbm27 PE=1 SV=3	37	1	23379
WDR3_HUMAN	WD repeat-containing protein 3 OS=Homo sapiens OX=9606 GN=Wdr3 PE=1 SV=1	113	5	85533
RNC_HUMAN	Ribonuclease 3 OS=Homo sapiens OX=9606 GN=Drosha PE=1 SV=1	30	1	27508
NAT10_HUMAN	RNA cytidine acetyltransferase OS=Homo sapiens OX=9606 GN=Nat10 PE=1 SV=1	54	3	12784
EFGM_HUMAN	Elongation factor G, mitochondrial OS=Homo sapiens OX=9606 GN=Gfm1 PE=1 SV=1	45	3	28576
ZC3H4_HUMAN	Zinc finger CCCH domain-containing protein 4 OS=Homo sapiens OX=9606 GN=Zc3h4 PE=1 SV=2	14	1	34086
TNR6C_HUMAN	Trinucleotide repeat-containing gene 6C protein OS=Homo sapiens OX=9606 GN=Tnrc6c PE=1 SV=2	17	1	22579
DHX29_HUMAN	ATP-dependent RNA helicase DHX29 OS=Homo sapiens OX=9606 GN=Dhx29 PE=1 SV=1	113	4	101413
DHX42_HUMAN	ATP-dependent RNA helicase DDX42 OS=Homo sapiens OX=9606 GN=Ddx42 PE=1 SV=3	72	3	22288
CNOT1_HUMAN	CCR4-NOT transcription complex subunit 1 OS=Homo sapiens OX=9606 GN=Cnot1 PE=1 SV=2	104	4	75342
TR150_HUMAN	Thyroid hormone receptor-associated protein 3 OS=Homo sapiens OX=9606 GN=Thrap3 PE=1 SV=1	58	3	57922
SR1IP_HUMAN	Protein SREK1IP1 OS=Homo sapiens OX=9606 GN=Srek1ip1 PE=1 SV=3	131	6	192845
HNRPK_HUMAN	Heterogeneous nuclear ribonucleoprotein K OS=Homo sapiens OX=9606 GN=Hnrnpk PE=1 SV=1	104	4	81057
SRSF9_HUMAN	Serine/arginine-rich splicing factor 9 OS=Homo sapiens OX=9606 GN=Srsf9 PE=1 SV=4	138	6	145686
RPP30_HUMAN	Ribonuclease P protein subunit p30 OS=Homo sapiens OX=9606 GN=Rpp30 PE=1 SV=2	73	3	69831
NUP37_HUMAN	Nucleoporin Nup37 OS=Homo sapiens OX=9606 GN=Nup37 PE=1 SV=2	27	1	23986
RTRAF_HUMAN	RNA transcription, translation and transport factor protein OS=Mus musculus OX=9606 GN=RTRAF PE=1 SV=1	47	2	57543
NOB1_HUMAN	RNA-binding protein NOB1 OS=Homo sapiens OX=9606 GN=Nob1 PE=1 SV=1	111	3	134384
CPSF7_HUMAN	Cleavage and polyadenylation specificity factor subunit 7 OS=Homo sapiens OX=9606 GN=Cpsf7 PE=1 SV=2	14	1	30231
DDX47_HUMAN	Probable ATP-dependent RNA helicase DDX47 OS=Homo sapiens OX=9606 GN=Ddx47 PE=1 SV=2	47	2	77659
HNRDL_HUMAN	Heterogeneous nuclear ribonucleoprotein D-like OS=Homo sapiens OX=9606 GN=Hnrnpdl PE=1 SV=1	62	2	99554
KHDR1_HUMAN	KH domain-containing, RNA-binding, signal transduction-associated protein 1 OS=Homo sapiens OX=9606 GN=Khdrbs1 PE=1 SV=2	130	5	128284
STAU1_HUMAN	Double-stranded RNA-binding protein Staufen homolog 1 OS=Homo sapiens OX=9606 GN=Stau1 PE=1 SV=1	27	1	44847
TADBP_HUMAN	TAR DNA-binding protein 43 OS=Homo sapiens OX=9606 GN=Tardbp PE=1 SV=1	31	1	23141
HNRPF_HUMAN	Heterogeneous nuclear ribonucleoprotein F OS=Mus musculus OX=9606 GN=Hnrnpf PE=1 SV=3	73	4	40505
DRG2_HUMAN	Developmentally-regulated GTP-binding protein 2 OS=Homo sapiens OX=9606 GN=Drg2 PE=1 SV=3	148	6	184019
EF1B_HUMAN	Elongation factor 1-beta OS=Homo sapiens OX=9606 GN=Eef1b PE=1 SV=5	55	2	75501
EEF2_HUMAN	Elongation factor 2 OS=Homo sapiens OX=9606 GN=EEF2 PE=1 SV=4	44	3	60614
RM39_HUMAN	39S ribosomal protein L39, mitochondrial OS=Homo sapiens OX=9606 GN=Mrpl39 PE=1 SV=4	23	1	38329
SYF1_HUMAN	Pre-mRNA-splicing factor SYF1 OS=Mus musculus OX=9606 GN=Xab2 PE=1 SV=1	31	3	33055
NUCL_HUMAN	Nucleolin OS=Homo sapiens OX=9606 GN=Ncl PE=1 SV=2	94	5	182702
RPP38_HUMAN	Ribonuclease P protein subunit p38 OS=Homo sapiens OX=9606 GN=Rpp38 PE=1 SV=1	21	2	28590
HNRPQ_HUMAN	Heterogeneous nuclear ribonucleoprotein Q OS=Homo sapiens OX=9606 GN=Syncrip PE=1 SV=2	53	2	50702
HNRPK_HUMAN	Heterogeneous nuclear ribonucleoprotein K OS=Homo sapiens OX=9606 GN=Hnrnpk PE=1 SV=2	79	3	76507
SMC4_HUMAN	Structural maintenance of chromosomes protein 4 OS=Homo sapiens OX=9606 GN=Smc4 PE=1 SV=1	43	3	21860
CHD4_HUMAN	Chromodomain-helicase-DNA-binding protein 4 OS=Homo sapiens OX=9606 GN=Chd4 PE=1 SV=1	42	3	21284
	The "OX=" part of the query likely refers to the Organism Identifier (OX)
	Protein Existence (PE): Mascot assigns a PE value to each protein identification, ranging from 1 to 6.
	PE=1: Indicates the protein is well-characterized and its existence is highly probable (e.g., from experimental evidence like mass spectrometry and sequence data).
	Sequence Version (SV): SV in Mascot search results refers to the Sequence Version number. It indicates the specific version of a protein sequence in a database, signifying any updates or modifications made to that protein's sequence.
