# Supplementary material for: ENDOU-1-induced cytoplasmic HnRNPA3 recognizes m6A methylation on the upstream reading frame of human CHOP transcripts to achieve maximal CHOP translation
Source: Cell Mol Life Sci. 2026 Mar 28;83(1):194. doi: 10.1007/s00018-026-06180-7 (PMC13049129; doi:10.1007/s00018-026-06180-7)
Supplement: Supplementary file 7 — Supplementary Table S2 [file 18_2026_6180_MOESM7_ESM.xlsx]

## Sheet: 工作表1
Table S2. primers used in this study
	Primer name	Sequence
	EcoRI-hnrnpA3-F	TTGAATTCATGGAGGTAAAACCGCCGCCC	NM_173829
	BglII-myc-hnrnpA3-R	TTACAGATCCTCTTCTGAGATGAGTTTTTGTTCGAACCTTCTGCTACCATATCCA
	BglII-flag-hnrnpA3-R	AAAGATCTTTACTTGTCGTCATCGTCTTTGTAGTCGAACCTTCTGCTACCATATCC
	EcoRI-Sec61a1-F	TTGAATTCATGGCAATCAAATTTCTGGAAG	NM_013336
	NotI-Sec61a1-myc-R	TTGCGGCCGCTCACAGATCCTCTTCTGAGATGAGTTTTTGTTCGAAGAGCAGGGCCCCCATG
	EcoRI-Srsf9-F	TTGAATTCATGTCGGGCTGGGCGGACGAGCGCG	NM_003769
	NotI-Srsf9-myc-R	TTGCGGCCGCTCACAGATCCTCTTCTGAGATGAGTTTTTGTTCGTAGGGCCTGAAAGGAGAGAAGTAG
	NotI-SREK1IP1-F	TTGCGGCCGCATGGCAGTCCCAGGTTGCAACAAGGA	NM_173829
	BglII-SREK1IP1-myc-R	TTAGATCTTTACAGATCCTCTTCTGAGATGAGTTTTTGTTCCTTTCTGGAGAATTCAGAACTATTA
	ClaI-Flag-h-WTAP-F	CCATCGATGGACTACAAAGACGATGACGACAAGACCAACGAAGAACCTCTTCCCAAGAAG	NM_004906
	EcoRI-h-WTAP-R	AAGAATTCTTACAAAACTGAACCCTGTACATTTACACT
	BamHI-Flag-h-METTL14-F	AAGGATCCATGGATTACAAGGATGACGATGACAAGGATAGCCGCTTGCAGGAGATCCGGGAG	BC006565
	EcoRI-h-METTL14-R	GCGAATTCTTATCGAGGTGGAAAGCCACCTCTGTGTGC
	A3-NLS-F1	CGGTACCCTCGAGGAAGTCAAACCACCACCTGTAG
	A3-NLS-R1	CTAGCAGTATGGATCCTCCACTTTGCGTTTTTTCTTTGGCTGCTGCTGGCCGCTGTAGT
	A3-NLS-F2	CAGCAGCCAAAGAAAAAACGCAAAGTGGAGGATCCATACTGCTAGAATTACGGTCCGATGAAGGGTAACT
	A3-NLS-R2	ATGCGGCCGCTTAGAACCGCCGAGACCCATAACCGCC
	BamHI-CHOP-5UTR-F	AAGGATCCGAGAGAGAGAGACTTAAGTCTAAGGCACTGAGCGTATCATGTTAAAGATGAGCGGGTGGCAGCGAC
	CHOP-5UTR-m6a-1mut-F	AAGGATCCGAGAGAGAGAGTCTTAAGTCTAAGGCACTGAGCGTATCATGTTAAAGATGAGCGGGTGGCAGCGAC
	uORF-m6A-2-F1-BamHI	AAGGATCCCCGGGCTGCAGAATTCGCCCTTAT
	uORF-m6A-2-GAATC-mut-R1	TCTCCTCAGATTCCAGCTCTGATTTTGGCT
	uORF-m6A-2-gagcc-mut-R1	TCTCCTCAGGCTCCAGCTCTGATTTTGGCT
	uORF-m6A-2-GAATC-mut-F2	GAGCCAAAATCAGAGCTGGAATCTGAGGAG
	uORF-m6A-2-gagcc-mut-F2	GAGCCAAAATCAGAGCTGGAGCCTGAGGAG
	uORF-m6A-2-R2-EcoRV	CCAAGCTTGATATCGAATTCCTGCAGTTGGAT
	uORF-5UTR-m6a-3-R	TTGATATCCTCTGCAGTTGGATCAGTCTGGAAAAGCACATCTGCTTTCAGGTGTGGTGATGTATGAAGATAC
	uORF-5UTR-m6a-3mut-R	TTGATATCCTCTGCAGTTGGATCAGACTGGAAAAGCACATCTGCTTTCAGGTGTGGTGATGTATGAAGATAC
	T7+huORF(CHOP)-F	TAATACGACTCACTATAGGGATGTTAAAGATGAGCGGGTG
	huORF(CHOP)-R	TTTCAGGTGTGGTGATGTATGAAGATACACTTCCTTCTTGAA
	T7+luc 1-105 fragment-F	TAATACGACTCACTATAGGGATGGAAGACGCCAAAAACATAAAGA
	luc 1-105 fragment-R	CCAGGGCGTATCTCTTCATAGCCTTATGCA
	BamHI-huORF(ATF4)-F	TTGGATCCATGGCGTATTAGGGGCAGCAGTGCC
	EcoRI-huORF(ATF4)-R	TTGAATTCTGGCCACCTCCAGGTAATCATCTAAGAGACC
	T7+huORF(ATF4)-F	TAATACGACTCACTATAGGGATGGCGTATTAGGGGCAGCAGTGCC
	T7+huORF(ATF4)-R	TGGCCACCTCCAGGTAATCATCTAAGAGACC
	T7+Fluc-F	TAATACGACTCACTATAGGGATGGAAGACGCCAAAAAC
	T7+Fluc-R	ATCCCCCTCGGGTGTAATCA
	qPCR-hCHOP-F	GGAGCATCAGTCCCCCACTT	Meijer et al., 2014
	qPCR-hCHOP-R	TGTGGGATTGAGGGTCACATC	Meijer et al., 2014
	qPCR-hGAPDH-F	CCATGTTCGTCATGGGTGTG	Mesman et al., 2014
	qPCR-hGAPDH-R	GGTGCTAAGCAGTTGGTGGTG	Mesman et al., 2014
	qPCR-hCHOP uORF-F	AGGCACTGAGCGTATCATGT
	qPCR-hCHOP uORF-R	CAGGTGTGGTGATGTATGAAGATAC
	qPCR-hCHOP CDS-F	CCTGGTATGAGGACCTGCAA
	qPCR-hCHOP CDS-R	AGAAGCAGGGTCAAGAGTGG
	qPCR-lucCDS-F	CGAAATGTCCGTTCGGTTGG
	qPCR-lucCDS-R	GCCCAACACCGGCATAAAGA
	qPCR-mCHOP uORF-F	GCCAGAATAACAGCCGGAAC
	qPCRmCHOP uORF-R	GGACTCAGCTGCCATGACT
	qPCR-mCHOP CDS-F	ACGGAAACAGAGTGGTCAGTG
	qPCRmCHOP CDS-R	CCGCTCGTTCTCTTCAGCTA
